# Supplementary material for: Durability of Humoral and Cellular Immunity after an Extended Primary Series with Heterologous Inactivated SARS-CoV-2 Prime-Boost and ChAdOx1 nCoV-19 in Dialysis Patients (ICON3)
Source: Vaccines (Basel). 2022 Jul 1;10(7):1064. doi: 10.3390/vaccines10071064 (PMC9323398; doi:10.3390/vaccines10071064)
Supplement: Supplementary file 1 [file vaccines-10-01064-s001.zip]

Archive with 1 entries (1 files):
- vaccines-1736143-supplementary.pdf
